# Supplementary material for: Species diversity of Derxomyces (Bulleribasidiaceae, Tremellales) in China, with descriptions of two new species
Source: MycoKeys. 2026 Jan 22;127:155–68. doi: 10.3897/mycokeys.127.178322 (PMC12856483; doi:10.3897/mycokeys.127.178322)
Supplement: XML Treatment for Derxomyces alseodaphnes [file mycokeys.127.178322-treatment1.xml]

<!DOCTYPE tp:taxon-treatment
  PUBLIC "-//TaxonX//DTD Taxonomic Treatment Publishing DTD v0 20100105//EN" "tax-treatment-NSO.dtd">
<tp:taxon-treatment xmlns:tp="http://www.plazi.org/taxpub"><tp:treatment-meta><kwd-group><label>Taxon classification</label><kwd>
                <named-content content-type="kingdom">Fungi</named-content>
              </kwd><kwd>
                <named-content content-type="order">Tremellales</named-content>
              </kwd><kwd>
                <named-content content-type="family">Bulleribasidiaceae</named-content>
              </kwd></kwd-group><mixed-citation publication-type="journal"><person-group><name><surname>Xi</surname><given-names>Zhi-Wen</given-names></name><name><surname>Wang</surname><given-names>Rui-Xiu</given-names></name><name><surname>Chai</surname><given-names>Chun-Yue</given-names></name><name><surname>Hui</surname><given-names>Feng-Li</given-names></name></person-group><article-title>Species diversity of <italic><tp:taxon-name><tp:taxon-name-part taxon-name-part-type="genus" reg="Derxomyces">Derxomyces</tp:taxon-name-part></tp:taxon-name></italic> (<tp:taxon-name><tp:taxon-name-part taxon-name-part-type="family" reg="Bulleribasidiaceae">Bulleribasidiaceae</tp:taxon-name-part></tp:taxon-name>, <tp:taxon-name><tp:taxon-name-part taxon-name-part-type="order" reg="Tremellales">Tremellales</tp:taxon-name-part></tp:taxon-name>) in China, with descriptions of two new species</article-title><source>MycoKeys</source><day>22</day><month>01</month><year>2026</year><volume>127</volume><fpage>155</fpage><lpage>168</lpage><pub-id pub-id-type="doi">10.3897/mycokeys.127.178322</pub-id></mixed-citation></tp:treatment-meta><tp:nomenclature><tp:taxon-name><object-id xmlns:xlink="http://www.w3.org/1999/xlink" content-type="arpha" xlink:type="simple">F905EF9B-9804-58F5-AB70-E5AEB8980C1D</object-id><tp:taxon-name-part taxon-name-part-type="genus" reg="Derxomyces">Derxomyces</tp:taxon-name-part> <tp:taxon-name-part taxon-name-part-type="species" reg="alseodaphnes">alseodaphnes</tp:taxon-name-part><object-id xmlns:xlink="http://www.w3.org/1999/xlink" content-type="mycobank" xlink:type="simple">861306</object-id></tp:taxon-name><tp:taxon-authority>C.Y. Chai &amp; F.L. Hui</tp:taxon-authority><tp:taxon-status xmlns:xlink="http://www.w3.org/1999/xlink" xlink:type="simple">sp. nov.</tp:taxon-status><xref ref-type="fig" rid="F2">Fig. 2</xref></tp:nomenclature><tp:treatment-sec sec-type="Etymology"><title>Etymology.</title><p>The specific epithet <italic>alseodaphnes</italic> refers to <italic><tp:taxon-name><tp:taxon-name-part taxon-name-part-type="genus" reg="Alseodaphne">Alseodaphne</tp:taxon-name-part></tp:taxon-name></italic>, the plant genus from which the type strain was isolated.</p><fig id="F2" position="float" orientation="portrait"><object-id xmlns:xlink="http://www.w3.org/1999/xlink" content-type="doi" xlink:type="simple">10.3897/mycokeys.127.178322.figure2</object-id><object-id xmlns:xlink="http://www.w3.org/1999/xlink" content-type="arpha" xlink:type="simple">05385A4F-8A02-5CB0-B3CD-1CFA299D6872</object-id><label>Figure 2.</label><caption><p>Morphology of <italic><tp:taxon-name><tp:taxon-name-part taxon-name-part-type="genus" reg="Derxomyces">Derxomyces</tp:taxon-name-part> <tp:taxon-name-part taxon-name-part-type="species" reg="alseodaphnes">alseodaphnes</tp:taxon-name-part></tp:taxon-name></italic> (NYNU 24817). <bold>A</bold>. Colony on <abbrev xmlns:xlink="http://www.w3.org/1999/xlink" xlink:title="yeast extract-malt extract" xlink:type="simple">YM</abbrev> agar after 7 days at 20 °C; <bold>B</bold>. Budding cells in <abbrev xmlns:xlink="http://www.w3.org/1999/xlink" xlink:title="yeast extract-malt extract" xlink:type="simple">YM</abbrev> broth after 3 days at 20 °C.</p></caption><graphic xmlns:xlink="http://www.w3.org/1999/xlink" xlink:href="mycokeys-127-155-g002.jpg" id="oo_1517969.jpg" position="float" orientation="portrait" xlink:type="simple"><uri content-type="original_file" xlink:type="simple">https://binary.pensoft.net/fig/1517969</uri></graphic></fig></tp:treatment-sec><tp:treatment-sec sec-type="Typus"><title>Typus.</title><p>China • Hainan Prov.: Wuzhishan City, Wuzhi Mountain, on the phylloplane of <italic><tp:taxon-name><tp:taxon-name-part taxon-name-part-type="genus" reg="Alseodaphne">Alseodaphne</tp:taxon-name-part> <tp:taxon-name-part taxon-name-part-type="species" reg="rugosa">rugosa</tp:taxon-name-part></tp:taxon-name></italic>, August 2024, S.L. Lv, NYNU 24817 (holotype GDMCC 2.534<sup>T</sup> preserved as a metabolically inactive state, culture ex-type JCM 38177).</p></tp:treatment-sec><tp:treatment-sec sec-type="Description"><title>Description.</title><p>On <abbrev xmlns:xlink="http://www.w3.org/1999/xlink" xlink:title="yeast extract-malt extract" xlink:type="simple">YM</abbrev> agar after 7 days at 20 °C, the streak culture is pale-yellow, butyrous and smooth, with an entire margin. After 3 days in <abbrev xmlns:xlink="http://www.w3.org/1999/xlink" xlink:title="yeast extract-malt extract" xlink:type="simple">YM</abbrev> broth at 20 °C, cells are ovoid and ellipsoidal, 2.1–4.0 × 2.6–4.9 μm and single, budding is polar. After 1 month at 20 °C, a ring and sediment are present. In Dalmau plate culture on <abbrev xmlns:xlink="http://www.w3.org/1999/xlink" xlink:title="corn meal agar" xlink:type="simple">CMA</abbrev>, pseudohyphae and hyphae are not formed. Sexual structures are not observed on <abbrev xmlns:xlink="http://www.w3.org/1999/xlink" xlink:title="potato dextrose agar" xlink:type="simple">PDA</abbrev>, <abbrev xmlns:xlink="http://www.w3.org/1999/xlink" xlink:title="corn meal agar" xlink:type="simple">CMA</abbrev> or V8 agar. Ballistoconidia are not produced. Glucose fermentation is absent. Glucose, inulin, sucrose, raffinose, melibiose, galactose, trehalose, maltose, melezitose, methyl-α-D-glucoside, cellobiose, salicin (weak), L-sorbose (delayed), L-rhamnose, D-xylose, L-arabinose, D-arabinose, 5-keto-D-gluconate, D-ribose (delayed), erythritol (delayed), galactitol (delayed), D-mannitol, D-glucitol (delayed), myo-inositol (weak), DL-lactate, succinate (weak), citrate (weak and delayed), D-gluconate, D-glucosamine, N-acetyl-D-glucosamine, 2-keto-D-gluconate, D-glucuronate and glucono-1,5-lactone (weak) are assimilated as sole carbon sources. Lactose, methanol, ethanol, glycerol and ribitol are not assimilated. Ethylamine and L-lysine are assimilated as sole nitrogen sources. Nitrate, nitrite and cadaverine are not assimilated. Growth is observed on <abbrev xmlns:xlink="http://www.w3.org/1999/xlink" xlink:title="yeast extract-malt extract" xlink:type="simple">YM</abbrev> agar at 25 °C, but not at 30 °C. Growth on 50% (w/w) glucose-yeast extract agar is negative. Growth in vitamin-free medium is positive. Starch-like substances are not produced. Urease activity is positive. Diazonium Blue B reaction is positive.</p></tp:treatment-sec><tp:treatment-sec sec-type="Additional strain examined"><title>Additional strain examined.</title><p>China • Hainan Prov.: Wuzhishan City, Wuzhi Mountain, on the phylloplane of <italic><tp:taxon-name><tp:taxon-name-part taxon-name-part-type="genus" reg="Polyalthia">Polyalthia</tp:taxon-name-part> <tp:taxon-name-part taxon-name-part-type="species" reg="suberosa">suberosa</tp:taxon-name-part></tp:taxon-name></italic>, August 2024, S.L. Lv, NYNU 2487.</p></tp:treatment-sec><tp:treatment-sec sec-type="GenBank accession numbers"><title>GenBank accession numbers.</title><p>Holotype GDMCC 2.534<sup>T</sup> (ITS: <ext-link xmlns:xlink="http://www.w3.org/1999/xlink" xlink:href="PQ568969" ext-link-type="gen" xlink:type="simple">PQ568969</ext-link>, D1/D2: <ext-link xmlns:xlink="http://www.w3.org/1999/xlink" xlink:href="PQ568968" ext-link-type="gen" xlink:type="simple">PQ568968</ext-link>); additional strain NYNU 2487 (ITS: <ext-link xmlns:xlink="http://www.w3.org/1999/xlink" xlink:href="PV404185" ext-link-type="gen" xlink:type="simple">PV404185</ext-link>, D1/D2: <ext-link xmlns:xlink="http://www.w3.org/1999/xlink" xlink:href="PV404184" ext-link-type="gen" xlink:type="simple">PV404184</ext-link>).</p></tp:treatment-sec><tp:treatment-sec sec-type="Note"><title>Note.</title><p>Physiologically, <italic><tp:taxon-name><tp:taxon-name-part taxon-name-part-type="genus" reg="Derxomyces">D.</tp:taxon-name-part> <tp:taxon-name-part taxon-name-part-type="species" reg="alseodaphnes">alseodaphnes</tp:taxon-name-part></tp:taxon-name></italic> can be distinguished from the closely-related species, <italic><tp:taxon-name><tp:taxon-name-part taxon-name-part-type="genus" reg="Derxomyces">D.</tp:taxon-name-part> <tp:taxon-name-part taxon-name-part-type="species" reg="hubeiensis">hubeiensis</tp:taxon-name-part></tp:taxon-name></italic>, in its inability to assimilate ribitol and grow at 30 °C, while being able to assimilate inulin and to grow in vitamin-free medium (Table <xref ref-type="table" rid="T2">2</xref>).</p><table-wrap id="T2" position="float" orientation="portrait"><label>Table 2.</label><caption><p>Physiological and biochemical characteristics that differ between the new species and closely-related species.</p></caption><table><tbody><tr><th rowspan="1" colspan="1">Characteristics</th><th rowspan="1" colspan="1">1</th><th rowspan="1" colspan="1">2*</th><th rowspan="1" colspan="1">3</th><th rowspan="1" colspan="1">4*</th><th rowspan="1" colspan="1">5*</th><th rowspan="1" colspan="1">6*</th></tr><tr><td rowspan="1" colspan="1">Assimilation</td><td rowspan="1" colspan="1"/><td rowspan="1" colspan="1"/><td rowspan="1" colspan="1"/><td rowspan="1" colspan="1"/><td rowspan="1" colspan="1"/><td rowspan="1" colspan="1"/></tr><tr><td rowspan="1" colspan="1">Inulin</td><td rowspan="1" colspan="1">+</td><td rowspan="1" colspan="1">–</td><td rowspan="1" colspan="1">–</td><td rowspan="1" colspan="1">–</td><td rowspan="1" colspan="1">+</td><td rowspan="1" colspan="1">–</td></tr><tr><td rowspan="1" colspan="1">Trehalose</td><td rowspan="1" colspan="1">+</td><td rowspan="1" colspan="1">+</td><td rowspan="1" colspan="1">–</td><td rowspan="1" colspan="1">+</td><td rowspan="1" colspan="1">+</td><td rowspan="1" colspan="1">+</td></tr><tr><td rowspan="1" colspan="1">Cellobiose</td><td rowspan="1" colspan="1">+</td><td rowspan="1" colspan="1">s</td><td rowspan="1" colspan="1">–</td><td rowspan="1" colspan="1">+</td><td rowspan="1" colspan="1">+</td><td rowspan="1" colspan="1">s</td></tr><tr><td rowspan="1" colspan="1">L-Sorbose</td><td rowspan="1" colspan="1">d</td><td rowspan="1" colspan="1">s, w</td><td rowspan="1" colspan="1">–</td><td rowspan="1" colspan="1">s</td><td rowspan="1" colspan="1">–</td><td rowspan="1" colspan="1">–</td></tr><tr><td rowspan="1" colspan="1">Ribitol</td><td rowspan="1" colspan="1">–</td><td rowspan="1" colspan="1">s</td><td rowspan="1" colspan="1">+</td><td rowspan="1" colspan="1">s</td><td rowspan="1" colspan="1">–</td><td rowspan="1" colspan="1">–</td></tr><tr><td rowspan="1" colspan="1">D-Mannitol</td><td rowspan="1" colspan="1">+</td><td rowspan="1" colspan="1">s</td><td rowspan="1" colspan="1">–</td><td rowspan="1" colspan="1">+</td><td rowspan="1" colspan="1">w</td><td rowspan="1" colspan="1">s</td></tr><tr><td rowspan="1" colspan="1">Myo-Inositol</td><td rowspan="1" colspan="1">w</td><td rowspan="1" colspan="1">+</td><td rowspan="1" colspan="1">–</td><td rowspan="1" colspan="1">+</td><td rowspan="1" colspan="1">+</td><td rowspan="1" colspan="1">s</td></tr><tr><td rowspan="1" colspan="1">Growth tests</td><td rowspan="1" colspan="1"/><td rowspan="1" colspan="1"/><td rowspan="1" colspan="1"/><td rowspan="1" colspan="1"/><td rowspan="1" colspan="1"/><td rowspan="1" colspan="1"/></tr><tr><td rowspan="1" colspan="1">Growth in vitamin-free medium</td><td rowspan="1" colspan="1">w</td><td rowspan="1" colspan="1">–</td><td rowspan="1" colspan="1">+</td><td rowspan="1" colspan="1">–</td><td rowspan="1" colspan="1">–</td><td rowspan="1" colspan="1">–</td></tr><tr><td rowspan="1" colspan="1">Growth at 30 °C</td><td rowspan="1" colspan="1">–</td><td rowspan="1" colspan="1">w</td><td rowspan="1" colspan="1">–</td><td rowspan="1" colspan="1">–</td><td rowspan="1" colspan="1">–</td><td rowspan="1" colspan="1">–</td></tr></tbody></table><table-wrap-foot><fn><p><bold>Notes</bold>. 1, <italic><tp:taxon-name><tp:taxon-name-part taxon-name-part-type="genus" reg="Derxomyces">D.</tp:taxon-name-part> <tp:taxon-name-part taxon-name-part-type="species" reg="alseodaphnes">alseodaphnes</tp:taxon-name-part></tp:taxon-name></italic>; 2, <italic><tp:taxon-name><tp:taxon-name-part taxon-name-part-type="genus" reg="Derxomyces">D.</tp:taxon-name-part> <tp:taxon-name-part taxon-name-part-type="species" reg="hubeiensis">hubeiensis</tp:taxon-name-part></tp:taxon-name></italic>; 3, <italic><tp:taxon-name><tp:taxon-name-part taxon-name-part-type="genus" reg="Derxomyces">D.</tp:taxon-name-part> <tp:taxon-name-part taxon-name-part-type="species" reg="henanensis">henanensis</tp:taxon-name-part></tp:taxon-name></italic>; 4, <italic><tp:taxon-name><tp:taxon-name-part taxon-name-part-type="genus" reg="Derxomyces">D.</tp:taxon-name-part> <tp:taxon-name-part taxon-name-part-type="species" reg="pseudoschimicola">pseudoschimicola</tp:taxon-name-part></tp:taxon-name></italic>; 5, <italic><tp:taxon-name><tp:taxon-name-part taxon-name-part-type="genus" reg="Derxomyces">D.</tp:taxon-name-part> <tp:taxon-name-part taxon-name-part-type="species" reg="melastomatis">melastomatis</tp:taxon-name-part></tp:taxon-name></italic>; 6, <italic><tp:taxon-name><tp:taxon-name-part taxon-name-part-type="genus" reg="Derxomyces">D.</tp:taxon-name-part> <tp:taxon-name-part taxon-name-part-type="species" reg="komagatae">komagatae</tp:taxon-name-part></tp:taxon-name></italic>. +, positive reaction; –, negative reaction; d, delayed positive; s, slow positive; w, weakly positive. All data from this study, except* which were obtained from the original description (<xref ref-type="bibr" rid="B25">Wang and Bai 2008</xref>; <xref ref-type="bibr" rid="B8">Jiang et al. 2024</xref>).</p></fn></table-wrap-foot></table-wrap></tp:treatment-sec><ref-list><ref id="B25"><mixed-citation xmlns:xlink="http://www.w3.org/1999/xlink" xlink:type="simple">Wang QM, Bai FY (2008) Molecular phylogeny of basidiomycetous yeasts in the <italic><tp:taxon-name><tp:taxon-name-part taxon-name-part-type="genus">Cryptococcus</tp:taxon-name-part> <tp:taxon-name-part taxon-name-part-type="species">luteolus</tp:taxon-name-part></tp:taxon-name></italic> lineage (<tp:taxon-name><tp:taxon-name-part taxon-name-part-type="order">Tremellales</tp:taxon-name-part></tp:taxon-name>) based on nuclear rRNA and mitochondrial cytochrome b gene sequence analyses: Proposal of <italic><tp:taxon-name><tp:taxon-name-part taxon-name-part-type="genus">Derxomyces</tp:taxon-name-part></tp:taxon-name></italic> gen. nov. and <italic><tp:taxon-name><tp:taxon-name-part taxon-name-part-type="genus">Hannaella</tp:taxon-name-part></tp:taxon-name></italic> gen. nov., and description of eight novel <italic><tp:taxon-name><tp:taxon-name-part taxon-name-part-type="genus">Derxomyces</tp:taxon-name-part></tp:taxon-name></italic> species. FEMS Yeast Research 8(5): 799–814. <ext-link xlink:href="10.1111/j.1567-1364.2008.00403.x" ext-link-type="doi" xlink:type="simple">https://doi.org/10.1111/j.1567-1364.2008.00403.x</ext-link></mixed-citation></ref><ref id="B8"><mixed-citation xmlns:xlink="http://www.w3.org/1999/xlink" xlink:type="simple">Jiang YL, Bao WJ, Liu F, Wang GS, Yurkov AM, Ma Q, Hu ZD, Chen XH, Zhao WN, Li AH, Wang QM (2024) Proposal of one new family, seven new genera and seventy new basidiomycetous yeast species mostly isolated from Tibet and Yunnan provinces, China. Studies in Mycology 109: 57–153. <ext-link xlink:href="10.3114/sim.2024.109.02" ext-link-type="doi" xlink:type="simple">https://doi.org/10.3114/sim.2024.109.02</ext-link></mixed-citation></ref></ref-list></tp:taxon-treatment>
